# Supplementary material for: The effects of probiotics supplementation on Helicobacter pylori standard treatment: an umbrella review of systematic reviews with meta-analyses
Source: Sci Rep. 2024 May 2;14:10069. doi: 10.1038/s41598-024-59399-4 (PMC11066092; doi:10.1038/s41598-024-59399-4)
Supplement: Supplementary file 3 — Supplementary Table S3. [file 41598_2024_59399_MOESM3_ESM.xlsx]

## Sheet: Sheet1
Table S3 AMSTAR 2 assessments for included meta-analyses.
Study	1. Did the research questions and inclusion criteria for the review include the components of PICO?	2. Did the report of the review contain an explicit statement that the review methods were established prior to the conduct of the review and did the report justify any significant deviations from the protocol?	3. Did the review authors explain their selection of the study designs for inclusion in the review?	4. Did the review authors use a comprehensive literature search strategy?	5. Did the review authors perform study selection in duplicate?	6. Did the review authors perform data extraction in duplicate?	7. Did the review authors provide a list of excluded studies and justify the exclusions?	8. Did the review authors describe the included studies in adequate detail?	9. RCTs: Did the review authors use a satisfactory technique for assessing the risk of bias (RoB) in individual studies included in the review?	10. Did the review authors report on the sources of funding for the studies included in the review?	11. RCTs: If meta-analysis was performed did the review authors use appropriate methods for statistical combination of results?	12. If meta-analysis was performed, did the review authors assess the potential impact of RoB in individual studies on the results of the meta-analysis or other evidence synthesis?	13. Did the review authors account for RoB in individual studies when interpreting/discussing the results of the review?	14. Did the review authors provide a satisfactory explanation for, and discussion of, any heterogeneity observed in the results of the review?	15. If they performed quantitative synthesis did the review authors carry out an adequate investigation of publication bias (small study bias) and discuss its likely impact on the results of the review?	16. Did the review authors report any potential sources of conflict of interest, including any funding they received for conducting the review?	Overall AMSTAR 2 Rating
Tong J et al., 2007	Yes	No	Yes	Partial Yes	Yes	Yes	Yes	Partial Yes	Yes	No	Yes	Yes	No	No	Yes	Yes	Critically low
Sachdeva A et al., 2009	Yes	No	Yes	Partial Yes	Yes	No	No	Partial Yes	Yes	No	Yes	Yes	No	No	Yes	Yes	Critically low
Wang Z et al., 2013	Yes	No	Yes	Partial Yes	Yes	No	No	Yes	Yes	No	Yes	Yes	No	Yes	Yes	No	Critically low
Zhu R et al., 2014	Yes	No	Yes	Partial Yes	Yes	Yes	No	Yes	Yes	No	Yes	Yes	No	Yes	Yes	No	Critically low
Dang Y et al., 2014	Yes	No	Yes	Partial Yes	Yes	Yes	No	Yes	Yes	No	Yes	No	Yes	Yes	Yes	No	Critically low
Li B et al., 2015	Yes	No	Yes	Partial Yes	Yes	Yes	No	Yes	Yes	No	Yes	Yes	Yes	Yes	Yes	Yes	Critically low
Lv Z et al., 2015	Yes	No	Yes	Partial Yes	Yes	Yes	No	Yes	Yes	No	Yes	Yes	Yes	Yes	Yes	Yes	Critically low
Gong Y et al., 2015	Yes	No	Yes	Partial Yes	Yes	Yes	No	Yes	Yes	No	Yes	No	No	Yes	Yes	No	Critically low
McFarland L et al., 2015	Yes	Yes	Yes	Yes	No	No	Yes	Yes	Yes	No	Yes	Yes	Yes	Yes	Yes	No	Moderate
Zhang M et al., 2015	Yes	No	Yes	Yes	Yes	Yes	No	Partial Yes	Yes	No	Yes	Yes	No	Yes	Yes	Yes	Critically low
Zhou B et al., 2016	Yes	No	Yes	Partial Yes	Yes	Yes	No	Yes	Yes	No	Yes	No	Yes	No	Yes	No	Critically low
Lü M et al., 2016	Yes	Yes	Yes	Yes	Yes	Yes	No	Yes	Yes	No	Yes	Yes	Yes	No	Yes	Yes	Low quality
Lu C et al., 2016	Yes	No	Yes	Partial Yes	Yes	Yes	No	Yes	Yes	No	Yes	No	Yes	No	Yes	Yes	Critically low
Lau C et al., 2016	Yes	No	Yes	Partial Yes	No	No	No	Yes	No	No	Yes	No	No	Yes	Yes	No	Critically low
Si X et al., 2017	Yes	No	Yes	Partial Yes	No	Yes	No	Yes	Yes	No	Yes	No	Yes	No	Yes	Yes	Critically low
Wang F et al., 2017	Yes	No	Yes	Partial Yes	Yes	Yes	No	Yes	Yes	No	Yes	Yes	No	Yes	Yes	Yes	Critically low
Shi X et al., 2019	Yes	No	Yes	Partial Yes	Yes	No	No	Yes	Yes	No	Yes	Yes	Yes	Yes	Yes	Yes	Critically low
Zhang M et al., 2020	Yes	No	Yes	Partial Yes	Yes	Yes	No	Yes	Yes	No	Yes	Yes	Yes	Yes	Yes	Yes	Critically low
Wang Y et al., 2023	Yes	No	Yes	Partial Yes	Yes	Yes	No	Yes	Yes	No	Yes	Yes	Yes	Yes	Yes	No	Critically low
Zou J et al., 2009	Yes	No	Yes	Partial Yes	Yes	Yes	No	Yes	Yes	No	Yes	Yes	No	No	Yes	No	Critically low
Zheng X et al., 2013	Yes	No	Yes	Partial Yes	Yes	Yes	No	Yes	Yes	No	Yes	Yes	Yes	Yes	Yes	No	Critically low
Yu M et al., 2019	Yes	No	Yes	Partial Yes	Yes	Yes	No	Yes	Yes	No	Yes	Yes	Yes	Yes	Yes	Yes	Critically low
Yang C et al., 2021	Yes	No	Yes	Partial Yes	Yes	Yes	No	Yes	Yes	No	Yes	Yes	Yes	Yes	No	Yes	Critically low
Jiang X et al., 2023	Yes	No	Yes	Partial Yes	Yes	Yes	No	Yes	Yes	No	Yes	Yes	No	No	Yes	Yes	Critically low
Szajewska H et al., 2010	Yes	No	Yes	Yes	Yes	Yes	No	Yes	Yes	No	Yes	Yes	No	No	No	Yes	Critically low
Szajewska H et al., 2015	Yes	No	Yes	Yes	Yes	Yes	No	Yes	Yes	No	Yes	Yes	No	No	No	Yes	Critically low
Zhou B et al., 2019	Yes	Yes	Yes	Yes	Yes	Yes	No	Yes	Yes	Yes	Yes	Yes	Yes	Yes	Yes	No	Low quality
McFarland L et al., 2016	Yes	Yes	Yes	Yes	Yes	Yes	No	Yes	Yes	Yes	Yes	Yes	Yes	No	Yes	Yes	Low quality
