# Supplementary material for: The effects of probiotics supplementation on Helicobacter pylori standard treatment: an umbrella review of systematic reviews with meta-analyses
Source: Sci Rep. 2024 May 2;14:10069. doi: 10.1038/s41598-024-59399-4 (PMC11066092; doi:10.1038/s41598-024-59399-4)
Supplement: Supplementary file 4 — Supplementary Table S4. [file 41598_2024_59399_MOESM4_ESM.xlsx]

## Sheet: Sheet1
Table S4 Detailed information regarding each outcome of interest in varying probiotics preparation.
Outcome of interest in pooled strains		Origin	Primary studies (n)	Experimental		Control		Risk estimate (95% CI)	I2 (%)	Egger test P value	Evidence class	AMSTAR 2 rating
				Events	Total	Events	Total
Eradication rates		McFarland L et al., 2015	25	NA	NA	NA	NA	1.10 (1.06-1.14)	25.5	0.37	IV	Moderate
Total side effects		McFarland L et al., 2015	18	NA	NA	NA	NA	0.54 (0.42-0.70)	56.1	0.42	IV	Moderate
Specific GI side effects
	Diarrhea	McFarland L et al., 2015	20	NA	NA	NA	NA	0.43 (0.35-0.53)	0	0.003	IV	Moderate
	Nausea/Vomiting	Lü M et al., 2016	5	23	346	44	384	0.58 (0.35-0.95)	0	NA	IV	Low
	Nausea	Shi X et al., 2019	22	NA	NA	NA	NA	0.59 (0.49-0.70)	21.9	>0.05	III	Critically low
	Vomiting	Shi X et al., 2019	12	NA	NA	NA	NA	0.59 (0.41-0.85)	0	>0.05	IV	Critically low
	Loss of appetite	Lü M et al., 2016	4	44	260	50	295	0.74 (0.35-1.59)	53	NA	NS	Low
	Constipation	Lü M et al., 2016	6	16	419	38	454	0.47 (0.28-0.80)	0	NA	IV	Low
	Abdominal distension	Lü M et al., 2016	5	43	293	54	328	0.69 (0.33-1.44)	41	NA	NS	Low
	Bloating	Zhang M et al., 2015	11	419	788	393	780	1.13 (0.84-1.53)	39	>0.05	NS	Critically low
	Epigastric pain	Lü M et al., 2016	6	35	402	57	440	0.66 (0.34-1.30)	54	NA	NS	Low
	Abdominal pain	Zhang M et al., 2015	8	100	454	85	483	0.75 (0.58-0.97)	0	>0.05	IV	Critically low
	Taste disturbance	Shi X et al., 2019	23	NA	NA	NA	NA	0.71 (0.57-0.89)	60	>0.05	IV	Critically low
	Metallic taste	Zhang M et al., 2015	4	94	448	93	490	0.82 (0.31-2.19)	79	>0.05	NS	Critically low
	Flatus	Zhang M et al., 2015	4	12	120	17	119	0.67 (0.30-1.50)	10	>0.05	NS	Critically low
Other nonspecific side effects
	Skin rash	Zhang M et al., 2015	11	64	842	54	850	1.14 (0.79-1.67)	0	>0.05	NS	Critically low
	Headache	Zhang M et al., 2015	7	55	553	57	591	0.92 (0.60-1.42)	40	>0.05	NS	Critically low
	Dizziness	Zhang M et al., 2015	3	26	271	30	304	0.67 (0.12-3.77)	79	>0.05	NS	Critically low
Outcome of interest in supplementation of Lactobacillus spp.		Origin	Primary studies (n)	Experimental		Control		Risk estimate (95% CI)	I2 (%)	Egger test P value	Evidence class	AMSTAR 2 rating
				Events	Total	Events	Total
Eradication rates		Wang Y et al., 2023	16	734	920	2760	3792	1.09 (1.03-1.15)	32.8	NA	IV	Critically low
Total side effects		Wang Y et al., 2023	11	126	610	1070	2654	0.58 (0.45-0.76)	46.6	NA	IV	Critically low
Specific GI side effects
	Diarrhea	Yang C et al., 2021	3	15	189	48	189	0.31 (0.19-0.52)	0	NA	IV	Critically low
	Vomiting	Yang C et al., 2021	5	27	189	25	189	1.08 (0.68-1.71)	0	NA	NS	Critically low
	Loss of appetite	Yu M et al., 2019	2	7	78	12	76	0.80 (0.11-5.69)	63	0.931	NS	Critically low
	Constipation	Yang C et al., 2021	4	12	189	27	189	0.45 (0.25-0.83)	0	NA	IV	Critically low
	Abdominal distension	Yang C et al., 2021	6	27	189	36	189	0.75 (0.48-1.17)	43	NA	NS	Critically low
	Bloating	Zou J et al., 2009	3	25	111	45	111	0.41 (0.23-0.75)	0	0.92	IV	Critically low
	Abdominal pain	Yang C et al., 2021	5	50	189	70	189	0.71 (0.55-0.93)	55	NA	IV	Critically low
	Taste disturbance	Yu M et al., 2019	3	10	129	29	127	0.36 (0.17-0.74)	6	0.931	IV	Critically low
Outcome of interest in supplementation of Bifidobacterium spp.		Origin	Primary studies (n)	Experimental		Control		Risk estimate (95% CI)	I2 (%)	Egger test P value	Evidence class	AMSTAR 2 rating
				Events	Total	Events	Total
Eradication rates		Jiang X et al., 2023	16	NA	962	NA	958	3.73 (2.70-5.00)	0	<0.001	III	Critically low
Total side effects		Jiang X et al., 2023	13	NA	763	NA	761	0.37 (0.27-0.50)	0	NA	III	Critically low
Specific GI side effects
	Diarrhea	Jiang X et al., 2023	NA	NA	NA	NA	NA	0.30 (0.13-0.67)	0	NA	IV	Critically low
	Nausea/Vomiting	Jiang X et al., 2023	NA	NA	NA	NA	NA	0.39 (0.18-0.82)	0	NA	IV	Critically low
	Nausea	Jiang X et al., 2023	NA	NA	NA	NA	NA	0.37 (0.10-1.29)	0	NA	NS	Critically low
	Loss of appetite	Jiang X et al., 2023	NA	NA	NA	NA	NA	0.57 (0.25-1.90)	0	NA	NS	Critically low
	Constipation	Jiang X et al., 2023	NA	NA	NA	NA	NA	0.39 (0.19-0.77)	0	NA	IV	Critically low
	Abdominal distension	Jiang X et al., 2023	NA	NA	NA	NA	NA	0.39 (0.16-0.96)	0	NA	IV	Critically low
Outcome of interest in supplementation of Saccharomyces spp.		Origin	Primary studies (n)	Experimental		Control		Risk estimate (95% CI)	I2 (%)	Egger test P value	Evidence class	AMSTAR 2 rating
				Events	Total	Events	Total
Eradication rates		Zhou B et al., 2019	17	1253	1532	1121	1508	1.09 (1.05-1.13)	2	0.227	III	Low
Total side effects		Zhou B et al., 2019	11	227	1257	425	1207	0.47 (0.36-0.61)	69	0.012	III	Low
Specific GI side effects
	Diarrhea	Zhou B et al., 2019	14	153	1550	405	1452	0.33 (0.23-0.47)	70	0.007	III	Critically low
	Nausea	Zhou B et al., 2019	10	111	1098	144	1017	0.67 (0.53-0.84)	0	0.206	III	Low
	Vomiting	Zhou B et al., 2019	5	60	472	78	391	0.69 (0.48-1.00)	13	NA	NS	Low
	Loss of appetite	Zhou B et al., 2019	1	2	22	3	21	0.64 (0.12-3.44)	NA	NA	NS	Low
	Constipation	Zhou B et al., 2019	4	24	422	61	341	0.37 (0.23-0.57)	0	NA	IV	Low
	Abdominal distension	Zhou B et al., 2019	5	50	444	94	363	0.48 (0.29-0.81)	57	NA	IV	Low
	Bloating	Szajewska H et al., 2015	4	56	283	80	282	0.72 (0.48-1.09)	40	NA	NS	Critically low
	Epigastric pain	Szajewska H et al., 2015	3	23	413	41	413	0.62 (0.27-1.41)	58	NA	NS	Critically low
	Abdominal pain	Zhou B et al., 2019	8	60	968	88	887	0.67 (0.44-1.04)	35	NA	NS	Low
	Taste disturbance	Zhou B et al., 2019	7	63	852	84	832	0.81 (0.45-1.46)	60	NA	NS	Low
Other nonspecific side effects
	Skin rash	Zhou B et al., 2019	4	13	422	14	342	0.78 (0.37-1.64)	0	NA	NS	Low
	Stomatitis	Zhou B et al., 2019	2	4	324	18	305	0.24 (0.09-0.66)	0	NA	IV	Low
	Dizziness	Zhou B et al., 2019	3	14	330	12	250	0.96 (0.34-2.78)	31	NA	NS	Low
	Palpitation	Zhou B et al., 2019	2	0	258	2	239	0.32 (0.03-3.02)	0	NA	NS	Low
	Blurred vision	Zhou B et al., 2019	1	0	204	1	185	0.30 (0.01-7.38)	NA	NA	NS	Low
Outcome of interest in combined preparation		Origin	Primary studies (n)	Experimental		Control		Risk estimate (95% CI)	I2 (%)	Egger test P value	Evidence class	AMSTAR 2 rating
				Events	Total	Events	Total
Eradication rates		McFarland L et al., 2016	20	1086	1266	1125	1464	1.12 (1.08-1.17)	22	0.12	IV	Low
Total side effects		McFarland L et al., 2016	15	248	1030	439	1095	0.45 (0.30-0.65)	85.6	0.04	IV	Low
Specific GI side effects
	Diarrhea	McFarland L et al., 2016	12	67	894	134	940	0.44 (0.25-0.77)	64.4	0.01	IV	Low
